# Supplementary material for: Influence of Calcium Carbonate Nanoparticles on the Soil Burial Degradation of Polybutyleneadipate-Co-Butylenetherephthalate Films
Source: Nanomaterials (Basel). 2022 Jul 1;12(13):2275. doi: 10.3390/nano12132275 (PMC9268366; doi:10.3390/nano12132275)
Supplement: Supplementary file 1 [file nanomaterials-12-02275-s001.zip]

Archive with 1 entries (1 files):
- nanomaterials-1776226-supplementary.pdf
